# Supplementary material for: Identification and Expression Profiles of Chemosensory Genes in the Antennal Transcriptome of Protaetia brevitarsis (Coleoptera: Scarabaeidae)
Source: Insects. 2025 Jun 9;16(6):607. doi: 10.3390/insects16060607 (PMC12193510; doi:10.3390/insects16060607)
Supplement: Supplementary file 1 [file insects-16-00607-s001.zip]

Archive with 1 entries (1 files):
- insects-3634012-supplementary.pdf
